# Supplementary material for: Ecological speciation in a generalist consumer expands the trophic niche of a dominant predator
Source: Sci Rep. 2017 Aug 18;7:8765. doi: 10.1038/s41598-017-08263-9 (PMC5562900; doi:10.1038/s41598-017-08263-9)
Supplement: Supplementary file 2 — Table S4 [file 41598_2017_8263_MOESM2_ESM.xlsx]

## Sheet: Table S4
Table S4. Proportion of different prey groups in stomach contents of sampled fish in lakes with polymorphic whitefish (Inari, Muddus, Paadar) and lakes with monomorphic whitefish (Kilpis, Raha, Vuontis). Prey are assigned to one of three habitat types: Littoral (Li), Pelagic (Pe) and Profundal (Pr).
Lake/type	Species	Alona (Li)	Alpine bullhead (Li)	Arctic charr (Pr)	Asellus aquaticus (Li)	Bosmina sp. (Pe)	Burbot (Li)	Bythotrephes longimanus (Pe)	Calanoida (Pe)	Chironomid larvae (Pr)	Cladocera (Pe)	Copepoda (Pe)	Coregonus unidentified	Corixidae (Li)	Cyclopoida (Pe)	Daphnia sp.(Pe)	Diptera pupa (Pe)	DR whitefish (Pe)	Dytiscidae nymph (Li)	Dytiscidae adult (Li)	Ephemeroptera nymph (Li)	Eurycercus sp. (Li)	Gammarus lacustris (Li)	Hirudinea (Li)	Holopedium gibberum (Pe)	Hydracarina (Li)	LSR whitefish (Li)	Lymnaea sp. (Li)	Macrophyte (Li)	Megacyclops (Pr)	Minnow (Li)	Mollusca unidentified (Li)	Ostracoda (Li)	Nine-spined stickleback (Li)	Perch (Li)	Pike (Li)	Pisidium sp./Sphaerium sp . (Pr)	Plant seeds (Li)	Plecoptera (Li)	Polyphemus pediculus (Li)	Rodent unidentified (Li)	Shrew (Li)	Sialis (Li)	SSR whitefish (Pr)	Simulidae larvae (Li)	Tabanidae (Li)	Terrestrial insects (Pe)	Three-spined stickleback (Li)	Tipulidae larvae (Li)
Inari	Arctic charr	0	–	0	0	0	0	0.15456	0	0	0	–	58.8872	–	0	0	0	0	0	–	0	0	0	–	–	0	0	0	–	0	0	–	0	1.5456	0	–	0	–	–	0	–	–	–	–	–	–	0	0	–
Polymorphic	Brown trout	0	–	0	0	0	0	0	0	0	0	–	9.56072	–	0	0	0	0	0	–	0	0	0.516796	–	–	0	2.84238	0	–	0	0	–	0	1.75711	0	–	0	–	–	0	–	0	0	–	–	–	12.3256	0	–
	DR whitefish	0	–	0	0	52.1529	0	0.115128	2.53281	0	1.15128	–	0	–	1.72692	37.2554	0.230256	0	0	–	0	1.84204	0.230256	–	–	0	0	0	–	0	0	–	0	0	0	–	0	–	–	0.230256	–	0	0	–	–	–	2.30256	0	–
	Grayling	0	–	0	0	0	0	0	0	0	0	–	0	–	0	0	0	0	0	–	0	0.543478	2.17391	–	–	0	0	3.80435	–	0	0	–	0	0.543478	0	–	0	–	–	0	–	0	0	–	–	–	58.1522	0	–
	Lake trout	0	–	4.25653	0	0.0567537	1.41884	0	0	0	0	–	51.9841	–	0	0	0.397018	6.80272	0	–	0	0.283447	0	–	–	0	2.83447	0	–	0	0	–	0	9.81839	0	–	0	–	–	0	–	–	–	–	–	–	0	0	–
	LDR whitefish	0	–	0	0	34.0243	0	0	0	0	0	–	0	–	0	31.6716	0.58651	0	0	–	0	2.34604	0	–	–	0	0	0	–	0	0	–	0	0	0	–	0	–	–	0.58651	–	0	0	–	–	–	30.7885	0	–
	LSR whitefish	0	–	0	0	5.64286	0	0	0.238095	1.28571	0	–	0	–	0	9.10952	3.85714	0	0	–	0	60.8476	0.47619	–	–	0	0	0.119048	–	0.380952	0	–	0	0	0	–	7.33333	–	–	0	–	0	0.119048	–	–	–	1.42857	0	–
	Perch	0	–	0	0.0998004	0	0	0	0	0	0	–	10.978	–	0	0	0	0	0.399202	–	1.07784	4.19162	5.92814	–	–	0	0	0	–	0	0.798403	–	0	55.4503	1.1976	–	0	–	–	0	–	0	0.798403	–	–	–	0.0998004	0.998004	–
	Pike	0	–	0	0	0	25.625	0	0	0	0	–	1.25	–	0	0	0	6.25	0	–	0	0	0	–	–	0	34.375	0	–	0	0	–	0	27.5	1.25	–	0	–	–	0	–	3.75	0	–	–	–	0	0	–
	SSR whitefish	0	–	0	0	0.284585	0	0	0	23.6364	0	–	0	–	0	0	1.94466	0	0	–	0.316206	28.253	0	–	–	0.0790514	0	0.0158103	–	12.1107	0	–	0	0	0	–	32.6798	–	–	0	–	0	0.158103	–	–	–	0	0	–
	Nine-spined stickleback	0	–	0	0	40.2778	0	0	1.38889	0	0	–	0	–	0	0	26.3889	0	0	–	5.55556	16.6667	0	–	–	0	0	0	–	0	0	–	9.72222	0	0	–	0	–	–	0	–	0	0	–	–	–	0	0	–
	Vendace	0.109389	–	0	0	79.5807	0	0.638104	5.83409	0	0	–	0	–	5.65178	6.8186	0.911577	0	0	–	0	0	0	–	–	0	0	0	–	0	0	–	0	0	0	–	0	–	–	0.455789	–	0	0	–	–	–	0	0	–
Muddus	Arctic charr	–	–	–	–	0	0	0	0	0	0	0	0	–	0	0	20	0	0	–	0	20	0	–	0	0	0	0	0	0	–	–	0	0	0	0	20	–	–	0	–	–	0	0	–	0	0	–	–
Polymorphic	Brown trout	–	–	–	–	0	0	0	0	0	0	0	20.1969	–	0	0	0	65.6299	0	–	0	0	0	–	0	0	9.05512	0	0	0	–	–	0	0	0	0	0	–	–	0	–	–	0	0	–	0	3.14961	–	–
	Burbot	–	–	–	–	0	0	0	0	12	0	0	20	–	0	0	0	52	0	–	0	8	0	–	0	0	0	0	0	0	–	–	0	0	0	0	0	–	–	0	–	–	0	0	–	0	0	–	–
	DR whitefish	–	–	–	–	56.3246	0	0	22.673	0	0	8.11456	0	–	0.238663	0	0	0	0	–	0	0.835322	0.954654	–	6.68258	0	0	0	0	0	–	–	0	0	0	0	0	–	–	0	–	–	0	0	–	0	4.17661	–	–
	Grayling	–	–	–	–	0	0	0	0	0	0	0	0	–	0	0	0	0	0	–	0	28.0899	0	–	0	0	0	5.05618	0	0	–	–	0	3.37079	0	0	0	–	–	0	–	–	0	0	–	0	28.3708	–	–
	LDR whitefish	–	–	–	–	18.4426	0	0	3.68852	0	4.5082	11.8852	0	–	0	0.204918	4.5082	0	0	–	0	0	0	–	0	0	0	0	1.63934	0	–	–	0	0	0	0	0	–	–	0	–	–	0	0	–	0	55.123	–	–
	LSR whitefish	–	–	–	–	0	0	0	0	3.18021	0	0	0	–	0	0	0.353357	0	0	–	0	73.3216	3.53357	–	0	0	0	2.61484	1.59011	0	–	–	0	0	0	0	2.93286	–	–	0	–	–	0.706714	0	–	0.176678	0	–	–
	Perch	–	–	–	–	0	0	2.98507	0.597015	0.597015	0	0.895522	1.19403	–	0	0	0	2.38806	0.298507	–	3.13433	11.791	20.2985	–	0	0	0	5.52239	0	0	–	–	0	0	0	0	0	–	–	0.298507	–	–	0	0	–	0	0	–	–
	Pike	–	–	–	–	0	0.680272	0	0	0	0	0	19.0476	–	0	0	0	27.2109	0	–	0	0	0	–	0	0	23.1293	0	0	0	–	–	0	4.08163	4.08163	14.966	0	–	–	0	–	–	0	4.7619	–	0	0	–	–
	SSR whitefish	–	–	–	–	0	0	0	0	50.3701	0	0	0	–	0	0	0.616776	0	0	–	0	0.616776	0	–	0	0.822368	0	0	0	16.324	–	–	4.02961	0	0	0	27.2204	–	–	0	–	–	0	0	–	0	0	–	–
Paadar	Brown trout	–	–	–	–	0	0	–	0	0	0	0	23.9706	–	0	0	0.147059	55.3676	–	–	0	0	–	–	–	–	2.20588	0	0	0	0	–	–	3.45588	–	–	0	0	–	–	–	–	–	0	–	–	12.0588	0	–
Polymorphic	Burbot	–	–	–	–	0	11.0204	–	0	3.57143	0	0	28.5714	–	0	0	0	13.2653	–	–	5.10204	0	–	–	–	–	9.18367	4.28571	0	0	0	–	–	12.2449	–	–	0	0	–	–	–	–	–	9.18367	–	–	0	0	–
	DR whitefish	–	–	–	–	24.0407	0	–	30.7558	0	0	37.4128	0	–	1.16279	0.872093	0.145349	0	–	–	0	0	–	–	–	–	0	0	0	0	0	–	–	0	–	–	0	0	–	–	–	–	–	0	–	–	5.5814	0	–
	Grayling	–	–	–	–	0	0	–	0	0	0	0	5.88235	–	0	0	0	0	–	–	0	0	–	–	–	–	0	1.96078	0	0	0	–	–	0	–	–	0	0	–	–	–	–	–	0	–	–	35.2941	0	–
	LDR whitefish	–	–	–	–	0	0	–	10.9091	0	9.81818	38.7273	0	–	0	0	0	0	–	–	0	0	–	–	–	–	0	0	0.363636	0	0	–	–	0	–	–	0	1.45455	–	–	–	–	–	0	–	–	38.7273	0	–
	LSR whitefish	–	–	–	–	11.1825	0	–	1.67095	7.68638	0	5.9126	0	–	2.57069	0.257069	0	0	–	–	0	25.3728	–	–	–	–	0	1.28535	0	0	0	–	–	0	–	–	7.14653	0	–	–	–	–	–	0	–	–	5.14139	0	–
	Perch	–	–	–	–	0	0	–	0	2.27273	0	0	12.3377	–	0	0	0	12.013	–	–	1.2987	4.22078	–	–	–	–	2.5974	0	1.2987	1.94805	3.24675	–	–	29.2208	–	–	0	0	–	–	–	–	–	0	–	–	0	1.2987	–
	Pike	–	–	–	–	0	0	–	0	0	0	0	0	–	0	0	0	0	–	–	0	0	–	–	–	–	83.3333	0	0	0	0	–	–	0	–	–	0	0	–	–	–	–	–	0	–	–	0	0	–
	SSR whitefish	–	–	–	–	0	0	–	0	23.9228	0	0	0	–	0	0	0	0	–	–	0	13.4405	–	–	–	–	0	0	0	18.1994	0	–	–	0	–	–	44.4373	0	–	–	–	–	–	0	–	–	0	0	–
Kilpis	Arctic charr	–	17.7807	5.34759	–	0	2.21925	–	0	1.57754	–	0.26738	–	0	0	0	0.0534759	–	–	–	0.26738	7.48663	–	0	–	0	46.6578	0	0	5.93583	–	–	–	–	–	–	0	–	0.534759	0	0	–	–	–	0	0	2.16578	–	0
Monomorphic	Brown trout	–	1.11111	0	–	0	14.4444	–	0	0	–	0	–	0	0	0	0	–	–	–	0	0	–	0	–	0	12.2222	0	0	0	–	–	–	–	–	–	0	–	0	0	0.555556	–	–	–	0	0	20.5556	–	0
	Burbot	–	8.59532	0	–	0	7.35786	–	0	0.0334448	–	0	–	0	0	0	0.668896	–	–	–	0	30.602	–	0	–	0	8.3612	40.0334	0	0	–	–	–	–	–	–	0	–	0	0	0	–	–	–	0	0	0	–	0
	Grayling	–	2.91262	0	–	0	0	–	0	11.8447	–	0	–	0	0	0	5.82524	–	–	–	0	0.776699	–	0	–	0.0970874	0	6.79612	0	0	–	–	–	–	–	–	0	–	0	0	0	–	–	–	0	0	37.5728	–	0
	LSR whitefish	–	0.423747	0	–	19.539	0	–	1.49159	5.04259	–	10.8479	–	0.0423747	1.1653	0.00847494	3.1781	–	–	–	0	30.3403	–	0.00847494	–	0.0296623	0	7.59354	0.114412	0.868681	–	–	–	–	–	–	7.71219	–	0	0.0466121	0	–	–	–	0.0211873	0.0423747	9.975	–	0
	Minnow	–	0	0	–	0	0	–	0	0	–	0	–	0	0	0	0	–	–	–	0	81	–	0	–	0	0	3	0	0	–	–	–	–	–	–	0	–	0	0	0	–	–	–	0	0	0	–	10
	Pike	–	5.71429	0	–	0	24.8413	–	0	0	–	0	–	0	0	0	0	–	–	–	0	0	–	0	–	0	66.2698	0	0	0	–	–	–	–	–	–	0	–	0	0	0	–	–	–	0	0	0	–	0
Raha	Arctic charr	–	–	–	–	0	0	–	0	0	–	0	18.4244	–	11.9293	0	4.30868	–	–	–	0	0	0.321543	–	0	1.1254	44.6945	0	–	0	0	0	–	8.03859	–	–	0	–	–	–	–	–	–	–	–	–	2.9582	–	–
Monomorphic	Brown trout	–	–	–	–	0	0	–	0	0	–	0	34.728	–	9.20502	0	5.85774	–	–	–	0	0	0.83682	–	0	0	5.85774	0	–	0	0	0	–	2.51046	–	–	0	–	–	–	–	–	–	–	–	–	6.69456	–	–
	Burbot	–	–	–	–	0	9.79592	–	0	0	–	0	24.4898	–	0	0	0	–	–	–	0	4.08163	6.12245	–	0	0	0	11.4286	–	2.04082	0	0	–	16.3265	–	–	0	–	–	–	–	–	–	–	–	–	0	–	–
	LSR whitefish	–	–	–	–	35.4475	0	–	12.9607	0.696638	–	24.0097	0	–	4.01782	0.0810045	5.90522	–	–	–	0	9.58283	0.648036	–	0.36452	0	0	0.17821	–	0	0	0.567031	–	0	–	–	2.09802	–	–	–	–	–	–	–	–	–	1.31227	–	–
	Perch	–	–	–	–	0.100604	0	–	8.37022	0.422535	–	0	14.8893	–	10	0	3.62173	–	–	–	1.22736	2.07243	5.59356	–	0.100604	0	7.64588	0	–	0	0.804829	0	–	30.02	–	–	0	–	–	–	–	–	–	–	–	–	0	–	–
	Pike	–	–	–	–	0	0	–	0	0	–	0	66.6667	–	0	0	0	–	–	–	0	0	0	–	0	0	0	0	–	0	0	0	–	22.2222	–	–	0	–	–	–	–	–	–	–	–	–	0	–	–
	Vendace	–	–	–	–	52.1795	0	–	14.9573	0	–	31.1111	0	–	0	0	1.75214	–	–	–	0	0	0	–	0	0	0	0	–	0	0	0	–	0	–	–	0	–	–	–	–	–	–	–	–	–	0	–	–
Vuontis	Brown trout	–	–	–	–	0	0	–	0	0	–	0	–	–	0	0	0	–	–	0	0	0	0	0	–	–	90.068	0	–	–	0	–	–	1.07373	2.23694	–	0	–	–	–	–	–	0	–	–	–	0	–	–
Monomorphic	Burbot	–	–	–	–	0	27.2727	–	0	0	–	0	–	–	0	0	0	–	–	0	0	20.4545	2.27273	0	–	–	18.1818	0	–	–	0	–	–	0	0	–	13.6364	–	–	–	–	–	2.27273	–	–	–	0	–	–
	Grayling	–	–	–	–	0	0	–	0	0	–	0	–	–	0	0	0	–	–	4.44444	0	0	0	4.44444	–	–	0	0	–	–	0	–	–	0	0	–	0	–	–	–	–	–	4.44444	–	–	–	22.2222	–	–
	LSR whitefish	–	–	–	–	42.6815	0	–	3.98185	0.947581	–	1.45161	–	–	2.72177	0.16129	1.55242	–	–	0	0.201613	32.8629	3.82056	0.0806452	–	–	0	0.191532	–	–	0	–	–	0	0	–	3.63911	–	–	–	–	–	0.0806452	–	–	–	2.04637	–	–
	Perch	–	–	–	–	0	0	–	0	0.409836	–	0	–	–	0	0	1.0929	–	–	0	0.819672	15.3552	9.78142	0	–	–	36.3388	0	–	–	0	–	–	18.8525	0	–	0	–	–	–	–	–	0.546448	–	–	–	0	–	–
	Pike	–	–	–	–	0	4.83871	–	0	0	–	0	–	–	0.403226	0	0	–	–	0	0	0.403226	0	0	–	–	92.7419	0	–	–	1.6129	–	–	0	0	–	0	–	–	–	–	–	0	–	–	–	0	–	–
[truncated: 6 more columns]
